# Supplementary material for: Taurine Attenuates Oxidized Fish Oil-Induced Oxidative Stress and Lipid Metabolism Disorder in Mice
Source: Antioxidants (Basel). 2022 Jul 18;11(7):1391. doi: 10.3390/antiox11071391 (PMC9311513; doi:10.3390/antiox11071391)
Supplement: Supplementary file 1 [file antioxidants-11-01391-s001.zip]

Archive with 1 entries (1 files):
- antioxidants-1764343-SI.pdf
